# Supplementary material for: Orientia tsutsugamushi Infection Stimulates Syk-Dependent Responses and Innate Cytosolic Defenses in Macrophages
Source: Pathogens. 2022 Dec 29;12(1):53. doi: 10.3390/pathogens12010053 (PMC9861896; doi:10.3390/pathogens12010053)
Supplement: Supplementary file 1 [file pathogens-12-00053-s001.zip]

Archive with 1 entries (1 files):
- pathogens-2068194-supplementary.pdf
